# Supplementary material for: Control of Behavioral Arousal and Defense by a Glutamatergic Midbrain-Amygdala Pathway in Mice
Source: Front Neurosci. 2022 Apr 18;16:850193. doi: 10.3389/fnins.2022.850193 (PMC9070111; doi:10.3389/fnins.2022.850193)
Supplement: Supplementary file 2 [file Table_1.XLSX]

## Sheet: Figure 1D
c-Fos/field	No light	Light
	14.7	122.3
	10.3	103.7
	17	135.7
	16	117

## Sheet: Figure 1F
Yelllow Light	Stimulation durations (s)	16	0	0	0	0	0	Probability of wake transition
		15	0	0	0	0	0
		14	0	0	0	0	0
		13	0	0	0	0	0
		12	0	0	0	0	0
		11	0	0	0	0	0
		10	0	0	0	0	0
		9	0	0	0	0	0
		8	0	0	0	0	0
		7	0	0	0	0	0
		6	0	0	0	0	0
		5	0	0	0	0	0
		4	0	0	0	0	0
		3	0	0	0	0	0
		2	0	0	0	0	0
		1	0	0	0	0	0
		0	0	0	0	0	0
			Base	5hz	10hz	20hz	40hz
			Frequency (Hz）
Blue Light	Stimulation durations (s)	16	0	1	1	1	1	Probability of wake transition
		15	0	1	1	1	1
		14	0	1	1	1	1
		13	0	1	1	1	1
		12	0	1	1	1	1
		11	0	0.91667	1	1	1
		10	0	0.79167	1	1	1
		9	0	0.66667	0.91667	1	1
		8	0	0.33333	0.875	1	1
		7	0	0.16667	0.75	1	1
		6	0	0.08333	0.625	1	1
		5	0	0	0.41667	1	1
		4	0	0	0.29167	1	1
		3	0	0	0.04167	0.83333	1
		2	0	0	0	0.375	1
		1	0	0	0	0.08333	0.79167
		0	0	0	0	0	0
			Base	5hz	10hz	20hz	40hz
			Frequency (Hz）

## Sheet: Figure 1G
Yellow Light	NREM sleep to wake latency (s)	Base	60	60	60	58	60	60	60	60
		5 Hz	60	60	56	60	60	60	60	60
		10 Hz	51	60	60	60	60	60	60	60
		20 Hz	60	60	60	60	60	60	60	60
		40 Hz	60	60	60	60	60	60	60	60
Blue Light	NREM sleep to wake latency (s)	Base	56	60	60	57.3	60	60	60	60
		5 Hz	6.3	8.3	7.3	9.3	10	11	9	9
		10 Hz	5	5.7	5	3	7	6.7	4	4
		20 Hz	2.7	3.7	3	2.3	2.7	3	2.7	2.7
		40 Hz	1	1	1.3	1	1	1.3	1	1

## Sheet: Figure 1I
Yellow Light	wake (%)	ZT 0	28.2	38.7	27.9	44.3	26.4	13.4	39.4	7.6		Yellow Light	NREM (%)	ZT 0	58.4	57.6	64	50.7	66.8	75.2	53.3	76.9		Yellow Light	REM (%)	ZT 0	13.3	3.8	8.1	5	6.8	11.3	7.2	15.6
		ZT 1	34.3	38.4	43.3	32.9	17.7	12.7	32.2	51.1				ZT 1	58.2	58	51.9	60.8	74.2	78.9	65.9	48.3				ZT 1	7.4	3.6	4.8	6.3	8.1	8.4	1.9	0.6
		ZT 2	26.4	24.8	33.4	57.2	36.2	53	11	15				ZT 2	65.4	68.8	58.6	37.9	57.2	40.3	81.8	72.9				ZT 2	8.1	6.4	8	4.9	6.6	6.7	7.2	12.1
		ZT 3	56.7	21.1	27.9	29.2	33.4	6.4	18.8	12.6				ZT 3	43.3	68.8	63.2	63.9	65	82.3	72.4	76.8				ZT 3	0	10.1	8.9	6.9	1.6	11.2	8.8	10.7
		ZT 4	28.4	56.2	46.9	20.1	5.3	3.6	13.2	26.1				ZT 4	61.7	39.7	48	69.7	83.4	83.2	73.1	62.7				ZT 4	9.9	4.1	5.1	10.1	11.2	13.2	13.7	11.2
		ZT 5	47.4	14.1	35.9	39.7	27.3	50.6	12.1	13.6				ZT 5	46.8	78	55.1	52.9	60.7	49.4	78.4	70.2				ZT 5	5.8	7.9	9	7.4	12	0	9.4	16.2
		ZT 6	39.8	40.8	36	58	26.4	5	39.6	15.4				ZT 6	54.4	53.6	55.9	36.7	65.3	80.9	51	63.6				ZT 6	5.8	5.7	8.1	5.3	8.2	14.1	9.4	21
		ZT 7	5.8	38.1	22.4	49.4	20.1	42	6.9	19.3				ZT 7	79.1	58.6	65.9	45.7	68.1	55.9	84.7	60.6				ZT 7	15.1	3.3	11.7	4.9	11.8	2.1	8.4	20.1
Blue Light	wake (%)	ZT 0	24.8	76.2	42.6	41.2	27.4	12	17	42.7		Blue Light	NREM (%)	ZT 0	70.6	23.2	54.2	52.4	64	77.3	72	52.2		Blue Light	REM (%)	ZT 0	4.7	0.6	3.2	6.3	8.6	10.7	11	5.1
		ZT 1	24	44.6	46.3	34.6	37.3	48.3	16.6	34.3				ZT 1	63.7	50.2	51.6	55.2	59.1	50.1	76.2	62.4				ZT 1	12.3	5.2	2.1	10.2	3.6	1.6	7.2	3.2
		ZT 2	100	100	100	100	100	99.9	100	93				ZT 2	0	0	0	0	0	0.1	0	7				ZT 2	0	0	0	0	0	0	0	0
		ZT 3	100	100	89.6	100	99.4	100	99.3	64.9				ZT 3	0	0	10.4	0	0.6	0	0.7	35.1				ZT 3	0	0	0	0	0	0	0	0
		ZT 4	100	98.3	75.7	97.3	97	98.9	90.8	63				ZT 4	0	1.7	24.3	2.7	3	1.1	9.2	37				ZT 4	0	0	0	0	0	0	0	0
		ZT 5	37.2	54.9	33.6	46.1	28.9	17.7	18.2	31.9				ZT 5	58.8	41.6	63.8	53.9	67.2	74.7	74.6	59				ZT 5	4	3.6	2.7	0	3.9	7.7	7.2	9.1
		ZT 6	4	9.6	34.6	1.4	17.4	32	13.7	11.9				ZT 6	88.7	82	60.4	89.6	75.1	63.7	79.9	72.9				ZT 6	7.3	8.4	5	9	7.4	4.3	6.4	15.2
		ZT 7	51	21.3	25.3	79.6	58.1	12.4	13.9	20.8				ZT 7	45.7	68.9	63.6	20.4	35.1	76.6	75.8	69.4				ZT 7	3.3	9.8	11.1	0	6.8	11	10.3	9.8

## Sheet: Figure 1J
Wake (min)	Yellow light	Blue light		NREM (min)	Yellow light	Blue light		REM (min)	Yellow light	Blue light
	66.9	180			102.24	0			10.8	0
	61.26	178.98			106.38	1.02			12.36	0
	64.92	159.18			101.88	20.82			13.2	0
	63.9	178.38			102.9	1.62			13.14	0
	44.94	177.84			123.36	2.16			11.64	0
	37.8	178.28			123.48	0.72			18.66	0
	25.8	174.06			136.38	5.94			17.82	0
	32.22	132.54			127.44	47.46			20.4	0

## Sheet: Figure 2B
mCherry	Borrowing time (s)	Pre	0	0	0	0	0	0	0	0
		stim	0	0	0	0	0	0	0	0
ChR2	Borrowing time (s)	Pre	0	0	0	0	0	0	0	0
		stim	24	25	29	53	23	37	26	30

## Sheet: Figure 2D
mcherry	Total distance (cm)	Pre	741.92	987.86	1213.33	336.24	719.98	456.39	1466.57	867.92
		Stim	842.3	739.75	1043.58	332.23	921.23	832.9	1773.61	925.8
		Post	271.82	1015.23	1500.61	937.25	1069.21	534.91	1123	1234.11
ChR2	Total distance (cm)	Pre	464.44	900.1	635.16	699.93	717.13	473.54	532.44	722.24
		Stim	1757.48	1579.91	1468.65	1446.8	1256.7	2097.65	1143.83	1565.05
		Post	1706.73	764.17	780.87	1085.61	468.47	890.2	653.7	962.19
mcherry	Mean speed (cm/s)	Pre	2.47	3.29	4.18	1.12	2.4	1.52	4.89	2.89
		Stim	2.81	2.47	4.04	1.11	3.07	2.78	5.91	3.09
		Post	0.91	3.38	3.48	3.12	3.56	1.78	3.74	4.11
ChR2	Mean speed (cm/s)	Pre	1.55	3	2.12	2.33	2.39	1.58	1.77	2.41
		Stim	5.86	5.27	4.9	4.82	4.19	6.99	3.81	5.22
		Post	5.69	2.55	2.6	3.62	1.56	2.97	2.18	3.21
mcherry	Resting time in zone (s)	Pre	213.44	173.84	137.96	267.68	250.96	203.8	220.6	115.4
		Stim	209.36	198.64	172.84	259.52	192.64	209.72	122.56	71.28
		Post	292.56	162.84	119.12	156.08	240.44	169.76	172.36	157.96
ChR2	Resting time in zone (s)	Pre	231.68	209.56	202.68	261.44	247.88	219.28	268.32	224.36
		Stim	57.44	94.88	120.28	46.8	114.08	74.84	48.2	94.12
		Post	211.48	137.28	243.08	205.36	212.8	191.4	116.44	216.2

## Sheet: Figure 3B
mcherry	Time in stimulation chamber (s)	Pre	560	549	585	566	549	566	570	552
		Stim	600	600	567	600	543	573	537	515
ChR2	Time in stimulation chamber (s)	Pre	600	573	580	524	469	511	538	540
		Stim	69	194	157	229	125	80	61	174
mcherry	Entries number (#)	Pre	2	2	2	2	4	6	4	2
		Stim	0	0	2	0	4	8	4	6
ChR2	Entries number (#)	Pre	0	2	2	6	6	8	6	8
		Stim	20	22	25	55	29	40	31	11

## Sheet: Figure 3D
mCherry	Times to back hiding box (s)	mCherry-0Hz	60	60	60	60	60	60	60	60
		mCherry-20Hz	60	60	60	60	60	59	60	60
ChR2	Times to back hiding box (s)	ChR2-0Hz	60	60	60	60	60	60	55	60
		ChR2-5Hz	33.3	26.3	50	35	38.7	29	45.7	58.7
		ChR2-10Hz	23.7	15.3	42.3	23	34.3	21	30.7	48
		ChR2-20Hz	13.7	10.7	27.7	18	18.7	13.3	24.3	25

## Sheet: Figure 4D
c-Fos/field	No Light	Blue Light
	2.333	135
	4.333	90.333
	8.333	94.333
	6	89.667

[truncated: 12 more sheets: Figure 4E, Figure 4G, Figure 4I-J, Figure 4K, Figure 5B, Figure 5C, Figure 5E, Figure 5F, Figure S1A, Figure S1B, Figure S2A, Figure S2B]
